# Supplementary material for: invdup(8)(8q24.13q24.3)—A Complex Alteration and Its Clinical Consequences
Source: Genes (Basel). 2024 Jul 12;15(7):910. doi: 10.3390/genes15070910 (PMC11276216; doi:10.3390/genes15070910)
Supplement: Supplementary file 1 [file genes-15-00910-s001.zip › Table S1.xlsx]

## Sheet: Geral
			Present case		Ergun et al., 2004	Bonaglia et al., 2005	Wheeler, 2010	Concolino et al., 2012	Hilger et al., 2013	Rezek et al., 2014	Farcas et al., 2019	Lin et al., 2021		Sun et al., 2021
			Index case	Mother								Case 1	Case 2
			q24.13-q24.3	q24.13-q24.3	q22.3~q23-qter.	8q24.3	8q23.3-q24.1	8q22.2-q24.2	8q24.3	q23.3–q24.1	q24.12-q24.3	q24.12q24.3	q24.12q24.3	q24.3
			invdup(8)	invdup(8)	t(1;8)	invdup(8)	dup(8)	dup(8)	dup(8)	t(8;22)	dup del(8)	dup (8) x6~7	dup (8) x6~7	t(8;21)
			GRCh38/hg38	GRCh38/hg38	NA	NA	NA	NCBI36/hg18	NCBI36/hg18	GRCh37/hg19	GRCh37/hg19	GRCh37/hg19	GRCh37/hg19	NA
			125385074– 142496610	125385074– 142496610	NA	NA	116147673– 129419458	100338614– 145464363	145012210– 145132100	116147673– 129419458	119488147– 145984903	119328435– 146295771	119261902– 146295771	140238896– 14629577	Total
		Growth delay	-	-	+	+	-	+	NA	NA	NA	NA	NA	+	4
		Low weight	-	-	+	+	-	<5	NA	NA	NA	NA	NA	+	3
		Short stature	-	-	-	+	-	<5	NA	NA	NA	NA	NA	+	2
	Head and neck	Triangular facial appearance	-	-	+	NA	NA	NA	NA	NA	NA	NA	NA	NA	1
		Microcephaly	+	-	+	-	+	-	NA	NA	+	NA	NA	-	4
		Short and broad neck	-	-	+	NA	NA	NA	NA	NA	NA	NA	NA	-	1
		Prominent fronthead	-	-	+	NA	NA	+	NA	+	+	NA	NA	-	4
	Facial features	Hypertelorism	-	-	+	NA	+	+	NA	+	+	NA	NA	+	6
		Epicanthal folds	-	-	NA	NA	-	-	NA	NA	-	NA	NA	+	1
		Palpebral slant	-	Down	Up	NA	Down	NA	NA	NA	NA	NA	NA	Down	4
		Laterally hypoplastic eyebrows	-	-	NA	NA	+	-	NA	NA	NA	NA	NA	NA	1
		Telecanthus	-	-	NA	NA	+	-	NA	NA	-	NA	NA	-	1
		Microphthalmia	-	-	+	NA	NA	NA	NA	NA	NA	NA	NA	-	1
		Philtrum alterations	-	-	NA	Short	Short	Long	NA	NA	NA	NA	NA	Long or short?	4
		Microretrognathia	-	-	NA	NA	+	+	NA	NA	-	NA	NA	+	3
		Cleft lip/palate	-	+	-	NA	NA	NA	NA	+	+	NA	NA	-	3
		high palate	-	-	NA	+	NA	+	NA	NA	+	NA	NA	-	3
		Bifid uvula	-	-	NA	NA	+	-	NA	NA	-	NA	NA	-	1
		Broad mouth	-	-	NA	NA	NA	NA	NA	NA	NA	NA	NA	+	1
		Nasal bridge alteration	-	-	Depressed	NA	NA	Large	NA	Shallow	Broad	NA	NA	Broad	5
		Large nose	-	-	NA	+	NA	NA	NA	+	NA	NA	NA	+	3
		Low-set ears	-	-	+	NA	+	+	NA	+	+	NA	NA	-	5
		Large ears	-	-	NA	+	NA	NA	NA	NA	NA	NA	NA	+	2
		Protruding ears	-	-	NA	NA	+	-	NA	NA	-	NA	NA	+	2
		Microtia	-	-	NA	NA	-	-	NA	NA	+	NA	NA	-	1
	Visual anomalies	Astigmatism	-	-	NA	NA	+	-	NA	NA	-	NA	NA	-	1
		Hyperopia	-	-	NA	NA	+	-	NA	NA	NA	NA	NA	NA	1
		Keratoconus	-	-	NA	NA	NA	+	NA	NA	-	NA	NA	-	1
		Megalocornea	-	-	NA	NA	NA	+	NA	NA	-	NA	NA	-	1
		Strabismus	-	-	NA	NA	NA	NA	NA	NA	NA	NA	NA	+	1
	Limb anomalies	Equinovarus	-	-	NA	NA	+	-	NA	NA	-	NA	NA	-	1
		Clinodactyly	-	-	NA	+	NA	+	NA	NA	NA	NA	NA	NA	2
		Camptodactyly	-	-	NA	+	NA	NA	NA	NA	NA	NA	NA	NA	1
		Distal phalanges hypoplasia	-	-	NA	NA	NA	+	NA	NA	-	NA	NA	-	1
		Syndactyly of 2nd and 3rd toes	-	-	NA	NA	NA	+	NA	NA	-	NA	NA	-	1
		Simian crease	-	-	NA	NA	NA	NA	NA	NA	+	NA	NA	-	1
	Skin anomalies	Hypertrichosis	+	-	NA	NA	+	-	NA	NA	NA	NA	NA	NA	2
	Neurologic	Hypotonia	-	-	NA	NA	+	-	NA	NA	-	NA	NA	-	1
		Seizures/epilepsy	+	-	NA	+	NA	-	NA	+	NA	NA	NA	-	3
		Learning disability	+	+	NA	NA	NA	NA	NA	NA	NA	NA	NA	NA	2
		Intelectual deficiency	+	-	+	+	+	+	NA	+	Unknown	NA	NA	+	7
		Motor delay	+	-	+	+	-	-	NA	+	NA	NA	NA	-	4
		Hearing loss	-	-	NA	NA	+	-	NA	NA	-	NA	NA	-	1
		Agenesis of corpus callosum	-	-	NA	NA	NA	NA	NA	NA	+	NA	NA	-	1
	Other systems	Congenital heart defects	-	-	+	NA	+	+	+	NA	+	+	+	-	7
		Skeletal abnormalities	-	-	-	Malar hypoplasia	NA	flat occiput	butterfly vertebra	NA	NA	NA	NA	scoliosis	4
		Cryptorchidism	-	female	NA	female	female	+	+	female	female	NA	NA	-	2
		Frontal meningocele	-	-	NA	NA	NA	+	NA	NA	-	NA	NA	-	1
		Anal imperforation	-	-	NA	NA	NA	NA	+	NA	+	NA	NA	+	3
		Hernia	-	-	Inguinal	NA	NA	Umbilical	NA	NA	NA	NA	NA	NA	2
		esophageal atresia	-	-	NA	NA	NA	NA	+	NA	NA	NA	NA	NA	1
		hyperechogenic intestines	-	-	NA	NA	NA	NA	NA	NA	+	NA	NA	NA	1
