# Supplementary material for: invdup(8)(8q24.13q24.3)—A Complex Alteration and Its Clinical Consequences
Source: Genes (Basel). 2024 Jul 12;15(7):910. doi: 10.3390/genes15070910 (PMC11276216; doi:10.3390/genes15070910)
Supplement: Supplementary file 1 [file genes-15-00910-s001.zip › Table S2.xlsx]

## Sheet: Genes comparação
+	duplication		Present case		Ergun et al., 2004	Bonaglia et al., 2005	Wheeler, 2010	Concolino et al., 2012	Hilger et al., 2013	Rezek et al., 2014	Farcas et al., 2019	Lin et al., 2021		Sun et al., 2021
-	deletion		Index case	Mother								Case 1	Case 2
Genes			q24.13-q24.3	q24.13-q24.3	q22.3~q23-qter.	8q24.3	8q23.3-q24.1	8q22.2-q24.2	8q24.3	q23.3–q24.1	q24.12-q24.3	q24.12q24.3	q24.12q24.3	q24.3
			invdup(8)	invdup(8)	t(1;8)	invdup(8)	dup(8)	dup(8)	dup(8)	t(8;22)	dup del(8)	dup (8) x6~7	dup (8) x6~7	t(8;21)
			GRCh38/hg38	GRCh38/hg38	NA	NA	NA	NCBI36/hg18	NCBI36/hg18	GRCh37/hg19	GRCh37/hg19	GRCh37/hg19	GRCh37/hg19	NA
			125385074– 142496610	125385074– 142496610	NA	NA	116147673– 129419458	100338614– 145464363	145012210– 145132100	116147673– 129419458	119488147– 145984903	119328435– 146295771	119261902– 146295771	140238896– 14629577
	Position		GRCh38/hg38
	Start	Stop	125385074– 142496610	125385074– 142496610	NA	NA	NA	99257210- 144269567	143866063- 143985944	115135444- 128407212	118475908- 144759518	118316196- 145070385	118249663- 145070385	NA	Gene annotation (based on GeneCards®: The Human Gene Database)
VPS13B	99013274	99877580						Disrupted							Potential transmembrane protein that may function in vesicle-mediated transport and sorting of proteins within the cell. Diseases associated include Cohen Syndrome and Aphthous Stomatitis.
COX6C	99877865	99893707						+							The terminal enzyme of the mitochondrial respiratory chain, catalyzes the electron transfer from reduced cytochrome c to oxygen. Diseases associated include Leiomyoma and Mitochondrial Complex Iv Deficiency, Nuclear Type 1.
RGS22	99960936	100106049						+							Enables G-protein alpha-subunit binding activity. Predicted to be involved in negative regulation of signal transduction.
FBXO43	100133351	100150569						+							Members of the F-box protein family, such as FBXO43, are characterized by an approximately 40-amino acid F-box motif. SCF complexes, formed by SKP1 (MIM 601434), cullin (see CUL1; MIM 603134), and F-box proteins, act as protein-ubiquitin ligases. Diseases associated include Spermatogenic Failure 64 and Oocyte/Zygote/Embryo Maturation Arrest 12.
POLR2K	100150636	100154003						+							One of the smallest subunits of RNA polymerase II, the polymerase responsible for synthesizing messenger RNA in eukaryotes. Diseases associated include Primary Ciliary Dyskinesia.
SPAG1	100158038	100241904						+							Recognized by anti-sperm agglutinating antibodies from an infertile woman. Diseases associated include Ciliary Dyskinesia, and Epilepsy, Nocturnal Frontal Lobe.
RNF19A	100257067	100336204						+							Member of the ring between ring fingers (RBR) protein family, and the encoded protein contains two RING-finger motifs and an in between RING fingers motif. Diseases associated include Amyotrophic Lateral Sclerosis 1 and Spinocerebellar Ataxia.
ANKRD46	100509752	100559759						+							Protein containing multiple ankyrin repeats. Diseases associated include Epidemic Typhus and Scrub Typhus.
SNX31	100572874	100663585			?			+							Predicted to enable phosphatidylinositol binding activity and to be involved in intracellular protein transport. Diseases associated include Frank-Ter Haar Syndrome and Melanoma, Cutaneous Malignant 1.
PABPC1	100702916	100722088			?			+							Poly(A) binding protein. Diseases associated include Rift Valley Fever and Dengue Virus.
YWHAZ	100916523	100953382			?			+							This gene product belongs to the 14-3-3 family of proteins which mediate signal transduction by binding to phosphoserine-containing proteins. Diseases associated include Autosomal Dominant Non-Syndromic Intellectual Disability and Williams-Beuren Syndrome.
ZNF706	101197052	101206222			?			+							Predicted to enable metal ion binding activity and to be involved in negative regulation of stem cell population maintenance and negative regulation of transcription, DNA-templated. Diseases associated include Congenital Myopathy 4A, Autosomal Dominant.
GRHL2	101492439	101681200			?			+							Transcription factor that can act as a homodimer or as a heterodimer with either GRHL1 or GRHL3. Diseases associated include Ectodermal Dysplasia/Short Stature Syndrome and Corneal Dystrophy, Posterior Polymorphous, 4.
NCALD	101686542	102124907			?			+							Member of the neuronal calcium sensor (NCS) family of calcium-binding proteins. Diseases associated include Childhood Spinal Muscular Atrophy and Spinal Muscular Atrophy, Type I.
RRM2B	102204501	102238961			?			+							Small subunit of a p53-inducible ribonucleotide reductase. Diseases associated include Mitochondrial Dna Depletion Syndrome 8A and Rod-Cone Dystrophy, Sensorineural Deafness, And Fanconi-Type Renal Dysfunction.
UBR5	102252273	102412700			?			+							Progestin-induced protein, which belongs to the HECT (homology to E6-AP carboxyl terminus) family. Diseases associated include Johanson-Blizzard Syndrome and Williams-Beuren Syndrome.
ODF1	102551589	102561018			?			+							Cytoskeletal structures that surround the axoneme in the middle piece and principal piece of the sperm tail. Diseases associated include Distal Hereditary Motor Neuronopathy Type 2C and Infertility.
KLF10	102648784	102655725			?			+							Member of a family of proteins that feature C2H2-type zinc finger domains. Diseases associated include Pancreatic Cancer and Adult Acute Monocytic Leukemia.
AZIN1	102826302	102864200			?			+							Belongs to the antizyme inhibitor family, which plays a role in cell growth and proliferation by maintaining polyamine homeostasis within the cell. Diseases associated include Corpus Luteum Cyst and Dyschromatosis Symmetrica Hereditaria.
ATP6V1C1	103021083	103073051			?			+							Component of vacuolar ATPase (V-ATPase), a multisubunit enzyme that mediates acidification of intracellular compartments of eukaryotic cells.
BAALC	103140725	103230305			?			+							Identified by gene expression studies in patients with acute myeloid leukemia (AML).
FZD6	103298494	103332866			?			+							Member of the 'frizzled' gene family, which encode 7-transmembrane domain proteins that are receptors for Wnt signaling proteins. Diseases associated include Nail Disorder, Nonsyndromic Congenital, 1 and Nail Disease.
CTHRC1	103371538	103382989			?			+							May play a role in the cellular response to arterial injury through involvement in vascular remodeling. Diseases associated include Barrett Esophagus and Adenocarcinoma.
SLC25A32	103398638	103415107			?			+							Member of the P(I/L)W subfamily of mitochondrial carrier family transport proteins. Diseases associated include Exercise Intolerance, Riboflavin-Responsive and Multiple Acyl-Coa Dehydrogenase Deficiency, Mild Type.
DCAF13	103415386	103443453			?			+							Enables estrogen receptor binding activity. Diseases associated include Familial Adult Myoclonic Epilepsy.
RIMS2	103500610	104256094			?			+							Presynaptic protein that interacts with RAB3, a protein important for normal neurotransmitter release. Diseases associated include Cone-Rod Synaptic Disorder, Congenital Nonprogressive and Congenital Stationary Night Blindness.
DCSTAMP	104339796	104356689			?			+							Seven-pass transmembrane protein that is primarily expressed in dendritic cells. Diseases associated include Mammary Paget's Disease and Paget's Disease Of Bone.
DPYS	104379431	104467055			?			+							Catalyzes the conversion of 5,6-dihydrouracil to 3-ureidopropionate in pyrimidine metabolism. Diseases associated include Dihydropyrimidinase Deficiency and Pyrimidine Metabolic Disorder.
LRP12	104489236	104589258			?			+							Member of the low-density lipoprotein receptor related protein family. Diseases associated include Oculopharyngodistal Myopathy 1 and Amyotrophic Lateral Sclerosis.
ZFPM2	105318438	105804539			+			+							Widely expressed member of the FOG family of transcription factors. Diseases associated include 46,Xy Sex Reversal 9 and Diaphragmatic Hernia 3.
OXR1	106270178	106752694			+			+							Predicted to enable oxidoreductase activity, to be involved in response to oxidative stress and to act upstream of or within several processes, including adult walking behavior; negative regulation of neuron death; and negative regulation of peptidyl-cysteine S-nitrosylation. Diseases associated with OXR1 include Cerebellar Hypoplasia/Atrophy, Epilepsy, And Global Developmental Delay and Cerebell…
ABRA	106759483	106770244			+			+							Predicted to enable actin binding activity, to be involved in positive regulation of DNA-binding transcription factor activity; positive regulation of Rho protein signal transduction; and positive regulation of transcription by RNA polymerase II. Diseases associated include Granulomatous Angiitis and Compartment Syndrome.
ANGPT1	107249482	107497918			+			+							Glycoprotein that belongs to the angiopoietin family. Diseases associated include Angioedema, Hereditary, 5 and Hereditary Angioedema With Normal C1inh Not Related To F12 Or Plg Variant.
RSPO2	107899316	108083620			+			+							Member of the R-spondin family of proteins. Diseases associated include Humerofemoral Hypoplasia With Radiotibial Ray Deficiency and Tetraamelia Syndrome 2.
EIF3E	108201216	108248717			+			+							Enables protein N-terminus binding activity. Diseases associated include Breast Cancer.
EMC2	108443624	108489196			+			+							Contributes to membrane insertase activity. Diseases associated include Fanconi Anemia, Complementation Group D2.
TMEM74	108606850	108787594			+			+							Involved in macroautophagy. Diseases associated include Fuchs' Endothelial Dystrophy.
TRHR	109086585	109121565			+			+							G protein-coupled receptor for thyrotropin-releasing hormone (TRH). Diseases associated include Hypothyroidism, Congenital, Nongoitrous, 7 and Hypothyroidism.
NUDCD1	109240919	109334087			+			+							Predicted to be involved in immune system process. Diseases associated include Autoimmune Atherosclerosis.
ENY2	109334347	109345954			+			+							Enables nuclear receptor coactivator activity. Involved in histone deubiquitination; poly(A)+ mRNA export from nucleus; and positive regulation of transcription, DNA-templated. Diseases associated include Spinocerebellar Ataxia 7.
PKHD1L1	109362461	109537207			+			+							Predicted to act upstream of or within sensory perception of sound. Diseases associated include Ciliary Dyskinesia, Primary, 5 and Polycystic Kidney Disease.
EBAG9	109539702	109565996			+			+							This gene was identified as an estrogen-responsive gene. Diseases associated include Cervical Adenocarcinoma and Endometrial Cancer.
SYBU	109573978	109691600			+			+							Part of a kinesin motor-adaptor complex that is critical for the anterograde axonal transport of active zone components and contributes to activity-dependent presynaptic assembly during neuronal development. Diseases associated include Lacrimal Gland Carcinoma and Type C Thymoma.
KCNV1	109963636	109975771			+			+							Part of a complex class of voltage-gated ion channels from both functional and structural standpoints that act regulating neurotransmitter release, heart rate, insulin secretion, neuronal excitability, epithelial electrolyte transport, smooth muscle contraction, and cell volume. Diseases associated include Atrial Septal Defect 5 and Familial Adult Myoclonic Epilepsy.
CSMD3	112222928	113436939			+			+							Predicted to be involved in regulation of dendrite development. Diseases associated include Uterine Corpus Endometrial Carcinoma and Familial Adult Myoclonic Epilepsy.
TRPS1	115408496	115668975			+		+	+		+					Transcription factor that represses GATA-regulated genes and binds to a dynein light chain protein. Diseases associated include Trichorhinophalangeal Syndrome, Type I and Trichorhinophalangeal Syndrome, Type Iii.
EIF3H	116642130	116766374			+		+	+		+					Enables deubiquitinase activity and contributes to translation initiation factor activity. Diseases associated include Prostate Cancer and Trichorhinophalangeal Syndrome, Type Ii.
UTP23	116766524	116774684			+		+	+		+					Enables mRNA 3'-UTR binding activity and mRNA 5'-UTR binding activity. Diseases associated include Colorectal Adenocarcinoma and Trichorhinophalangeal Syndrome, Type Ii.
RAD21	116845934	116874776			+		+	+		+					Involved in the repair of DNA double-strand breaks, as well as in chromatid cohesion during mitosis. Diseases associated include Cornelia De Lange Syndrome 4 With Or Without Midline Brain Defects and Mungan Syndrome.
AARD	116938207	116944487			+		+	+		+					Predicted to be involved in lung development. Diseases associated include Trichorhinophalangeal Syndrome, Type Ii.
SLC30A8	116950217	117176714			+		+	+		+					Zinc efflux transporter involved in the accumulation of zinc in intracellular vesicles. Diseases associated include Type 2 Diabetes Mellitus and Type 1 Diabetes Mellitus 5.
MED30	117520713	117540262			+		+	+		+					Facilitates gene expression through a wide variety of transcriptional activators. Diseases associated include Cornelia De Lange Syndrome 4 With Or Without Midline Brain Defects and Trichorhinophalangeal Syndrome, Type Ii.
EXT1	117794490	118111826			+		+	+		+					Endoplasmic reticulum-resident type II transmembrane glycosyltransferase involved in the chain elongation step of heparan sulfate biosynthesis. Diseases associated include Exostoses, Multiple, Type I and Chondrosarcoma.
SAMD12	118131825	118621963			+		+	+		+	Disrupted	Disrupted	Disrupted		Predicted to be involved in transmembrane receptor protein tyrosine kinase signaling pathway. Diseases associated include Epilepsy, Familial Adult Myoclonic, 1 and Familial Adult Myoclonic Epilepsy.
TNFRSF11B	118923557	118951885			+		+	+		+	+	+	+		Member of the TNF-receptor superfamily. Diseases associated include Paget Disease Of Bone 5, Juvenile-Onset and Paget's Disease Of Bone 5.
COLEC10	118952263	119108455			+		+	+		+	+	+	+		Member of the C-lectin family, proteins that possess collagen-like sequences and carbohydrate recognition domains. Diseases associated include 3Mc Syndrome 3 and 3Mc Syndrome.
MAL2	119208363	119245673			+		+	+		+	+	+	+		Multispan transmembrane protein belonging to the MAL proteolipid family. Diseases associated include Parasagittal Meningioma and Cerebral Convexity Meningioma.
CCN3	119416446	119424434			+		+	+		+	+	+	+		Small secreted cysteine-rich protein and a member of the CCN family of regulatory proteins. Diseases associated include Wilms Tumor 5 and Rhabdomyosarcoma.
ENPP2	119557086	119673390			+		+	+		+	+	+	+		Functions as both a phosphodiesterase, which cleaves phosphodiester bonds at the 5' end of oligonucleotides, and a phospholipase, which catalyzes production of lysophosphatidic acid (LPA) in extracellular fluids. Diseases associated include Autoimmune Pancreatitis and Teratocarcinoma.
TAF2	119730774	119832841			+		+	+		+	+	+	+		May participate in basal transcription, serve as coactivators, function in promoter recognition or modify general transcription factors (GTFs) to facilitate complex assembly and transcription initiation. Diseases associated include Neurodevelopmental Disorder With Feeding Difficulties, Thin Corpus Callosum, And Foot Deformity and Dystonia 3, Torsion, X-Linked.
DSCC1	119833976	119855894			+		+	+		+	+	+	+		Component of an alternative replication factor C (RFC) complex that loads PCNA onto DNA during S phase of the cell cycle. Diseases associated with DSCC1 include Cornelia De Lange Syndrome.
DEPTOR	119873722	120050918			+		+	+		+	+	+	+		Involved in several processes, including negative regulation of TOR signaling; negative regulation of cell size; and negative regulation of protein kinase activity. Diseases associated include Neurodegeneration With Brain Iron Accumulation.
COL14A1	120124454	120373573			+		+	+		+	+	+	+		Member of the FACIT collagen family. Diseases associated include Palmoplantar Keratoderma, Punctate Type Ia and Punctate Palmoplantar Keratoderma.
MRPL13	120395437	120445150			+		+	+		+	+	+	+		Help in protein synthesis within the mitochondrion. Diseases associated include Brain Ependymoma.
MTBP	120445419	120523636			+		+	+		+	+	+	+		Interacts with the oncoprotein mouse double minute 2.
SNTB1	120535756	120812046			+		+	+		+	+	+	+		Large, rod-like cytoskeletal protein found at the inner surface of muscle fibers. Diseases associated include Muscular Dystrophy and Muscular Dystrophy, Duchenne Type.
HAS2	121612116	121641440			+		+	+		+	+	+	+		High molecular weight unbranched polysaccharide synthesized by a wide variety of organisms from bacteria to mammals, and is a constituent of the extracellular matrix. Diseases associated include Mucopolysaccharidosis, Type Ix and Bladder Cancer.
ZHX2	122780379	122974510			+		+	+		+	+	+	+		Member of the zinc fingers and homeoboxes gene family are nuclear homodimeric transcriptional repressors that interact with the A subunit of nuclear factor-Y (NF-YA) and contain two C2H2-type zinc fingers and five homeobox DNA-binding domains. Diseases associated include Nephrotic Syndrome, Type 23 and Fetal Hemoglobin Quantitative Trait Locus 1.
DERL1	123013170	123042302			+		+	+		+	+	+	+		Member of the derlin family. Diseases associated include Cystic Fibrosis and Neuronal Ceroid Lipofuscinosis.
TBC1D31	123072707	123165173			+		+	+		+	+	+	+		Protein Coding gene. Diseases associated include Calcific Tendinitis.
FAM83A	123179047	123210079			+		+	+		+	+	+	+		Enables identical protein binding activity; phosphatidylinositol 3-kinase regulatory subunit binding activity; and protein kinase binding activity. Diseases associated winclude Amelogenesis Imperfecta, Type Iiia.
C8orf76	123219967	123241377			+		+	+		+	+	+	+		Protein Coding gene.
ZHX1	123248456	123275541			+		+	+		+	+	+	+		Nuclear homodimeric transcriptional repressors that interact with the A subunit of nuclear factor-Y (NF-YA) and contain two C2H2-type zinc fingers and five homeobox DNA-binding domains. Diseases associated Trichorhinophalangeal Syndrome, Type Ii.
ATAD2	123319850	123416350			+		+	+		+	+	+	+		Chaperone-like functions that assist in the assembly, operation, or disassembly of protein complexes. Diseases associated include Uterine Corpus Endometrial Carcinoma and Breast Cancer.
NTAQ1	123416725	123475696			+		+	+		+	+	+	+		Predicted to enable protein-N-terminal glutamine amidohydrolase activity. Diseases associated include Johanson-Blizzard Syndrome.
FBXO32	123497889	123541206			+		+	+		+	+	+	+		Function in phosphorylation-dependent ubiquitination. Diseases associated include Muscle Hypertrophy and Muscle Tissue Disease.
KLHL38	123644442	123653801			+		+	+		+	+	+	+		Protein Coding gene. Diseases associated include Nemaline Myopathy 8 and Posterior Myocardial Infarction.
ANXA13	123680794	123737393			+		+	+		+	+	+	+		Play a role in the regulation of cellular growth and in signal transduction pathways. Diseases associated include Ovarian Mucinous Adenocarcinoma and Trichorhinophalangeal Syndrome, Type Ii.
FAM91A1	123768439	123815452			+		+	+		+	+	+	+		Involved in intracellular protein transport and vesicle tethering to Golgi. Diseases associated include Gastric Cardia Carcinoma and Pontocerebellar Hypoplasia.
FER1L6	123851987	124120061			+		+	+		+	+	+	+		Predicted to enable metal ion binding activity and to be involved in plasma membrane organization. Diseases associated include Miyoshi Muscular Dystrophy and Deafness.
TMEM65	124306189	124372701			+		+	+		+	+	+	+		Predicted to be involved in cardiac ventricle development and regulation of cardiac conduction.Diseases associated include Mitochondrial Complex Iv Deficiency, Nuclear Type 5 and Progressive Familial Heart Block.
TRMT12	124450820	124453026			+		+	+		+	+	+	+		Hypermodified guanosine at the 3-prime position adjacent to the anticodon of phenylalanine tRNA that stabilizes codon-anticodon interactions during decoding on the ribosome.
RNF139	124474880	124488618			+		+	+		+	+	+	+		Multi-membrane spanning protein containing a RING-H2 finger. Diseases associated include Renal Cell Carcinoma, Nonpapillary and Hereditary Clear Cell Renal Cell Carcinoma.
TATDN1	124488494	124539088			+		+	+		+	+	+	+		Predicted to enable 3'-5'-exodeoxyribonuclease activity and to be involved in DNA metabolic process and nucleic acid phosphodiester bond hydrolysis. Located in nucleoplasm. Diseases associated include Lung Cancer and Non-Invasive Bladder Urothelial Carcinoma.
NDUFB9	124539123	124549979			+		+	+		+	+	+	+		Subunit of the mitochondrial oxidative phosphorylation complex I (nicotinamide adenine dinucleotide: ubiquinone oxidoreductase). Diseases associated include Mitochondrial Complex I Deficiency, Nuclear Type 24 and Isolated Complex I Deficiency.
MTSS1	124550784	124728473			+		+	+		+	+	+	+		Enables actin monomer binding activity; identical protein binding activity; and signaling receptor binding activity. Diseases associated include Wiskott-Aldrich Syndrome and Oropharyngeal Anthrax.
ZNF572	124973295	124979389			+		+	+		+	+	+	+		Enables identical protein binding activity. Diseases associated include Posterior Myocardial Infarction and Third-Degree Atrioventricular Block.
SQLE	124998505	125022283			+		+	+		+	+	+	+		Enables FAD binding activity and squalene monooxygenase activity. Diseases associated include Tinea Corporis and Tinea Cruris.
WASHC5	125024260	125091792			+		+	+		+	+	+	+		Predicted to have multiple transmembrane domains and a spectrin-repeat-containing domain. Diseases associated include Spastic Paraplegia 8, Autosomal Dominant and Ritscher-Schinzel Syndrome 1.
NSMCE2	125091860	125367120			+		+	+		+	+	+	+		Member of a family of E3 small ubiquitin-related modifier (SUMO) ligases that mediates the attachment of a SUMO protein to proteins involved in nuclear transport, transcription, chromosome segregation and DNA repair. Diseases associated include Seckel Syndrome 10 and Microcephalic Primordial Dwarfism-Insulin Resistance Syndrome.
TRIB1	125430358	125438403	+	+	+		+	+		+	+	+	+		Involved in several processes, including JNK cascade; negative regulation of lipopolysaccharide-mediated signaling pathway; and regulation of protein kinase activity. Diseases associated include Hypobetalipoproteinemia, Familial, 1 and Hyperlipoproteinemia, Type V.
LRATD2	126552443	126558478	+	+	+		+	+		+	+	+	+		Diseases associated include Breast Cancer.
POU5F1B	127413447	127417224	+	+	+		+	+		+	+	+	+		Has been shown to be a weak transcriptional activator and may play a role in carcinogenesis and eye development. Diseases associated include Prostate Cancer and Bladder Cancer.
MYC	127735434	127742951	+	+	+		+	+		+	+	+	+		Proto-oncogene and encodes a nuclear phosphoprotein that plays a role in cell cycle progression, apoptosis and cellular transformation. Diseases associated include Burkitt Lymphoma and High-Grade B-Cell Lymphoma Double-Hit/Triple-Hit.
CCDC26	128634199	129683770	+	+	+			+			+	+	+		RNA Gene, and is affiliated with the lncRNA class. Diseases associated with CCDC26 include Glioma Susceptibility 7 and Hematologic Cancer.
GSDMC	129705435	129786624	+	+	+			+			+	+	+		Predicted to enable phosphatidylinositol-4,5-bisphosphate binding activity; phosphatidylinositol-4-phosphate binding activity; and phosphatidylserine binding activity. Diseases associated include Spinal Stenosis.
CYRIB	129839593	130017129	+	+	+			+			+	+	+		Enables small GTPase binding activity. Involved cellular response to molecule of bacterial origin; negative regulation of small GTPase mediated signal transduction; and regulation of organelle organization. Diseases associated include Cardiomyopathy, Dilated, 3B and Epithelial Recurrent Erosion Dystrophy.
ASAP1	130052104	130443674	+	+	+			+			+	+	+		This gene encodes an ADP-ribosylation factor (ARF) GTPase-activating protein. This gene maybe involved in regulation of membrane trafficking and cytoskeleton remodeling. Diseases associated with ASAP1 include Laryngeal Benign Neoplasm and Melanoma, Uveal.
ADCY8	130780301	131040909	+	+	+			+			+	+	+		Adenylate cyclase is a membrane bound enzyme that catalyses the formation of cyclic AMP from ATP. Diseases associated with ADCY8 include Dissociative Amnesia and Joubert Syndrome 24.
EFR3A	131904093	132013642	+	+	+			+			+	+	+		Part of a complex that plays a role in maintaining an active pool of phosphatidylinositol 4-kinase (PI4K) at the plasma membrane. Diseases associated with EFR3A include Gastrointestinal Defects And Immunodeficiency Syndrome 1.
OC90	132024216	132059382	+	+	+			+			+	+	+		Predicted to enable calcium ion binding activity and structural molecule activity and to be involved in otolith mineralization. Diseases associated include Vertigo, Benign Recurrent and Peripheral Vertigo.
HHLA1	132061480	132111157	+	+	+			+			+	+	+		Diseases associated include Granular Cell Carcinoma and Papillary Transitional Carcinoma.
KCNQ3	132120861	132481095	+	+	+			+			+	+	+		Functions in the regulation of neuronal excitability related to KCNQ2 or KCNQ5 genes. Diseases associated include Seizures, Benign Familial Neonatal, 2 and Benign Familial Neonatal Epilepsy.
DNAAF11	132570416	132702913	+	+	+			+			+	+	+		Appears to be involved in the motility of cilia. Diseases associated include Ciliary Dyskinesia, Primary, 19 and Primary Ciliary Dyskinesia.
TMEM71	132705839	132775999	+	+	+			+			+	+	+		Diseases associated include Pancreatic Cancer.
PHF20L1	132775388	132848807	+	+	+			+			+	+	+		Predicted to enable metal ion binding activity and to be involved in histone acetylation and regulation of transcription by RNA polymerase II. Diseases associated include Cutaneous Adenocystic Carcinoma.
TG	132866958	133134899	+	+	+			+			+	+	+		Glycoprotein acts as a substrate for the synthesis of thyroxine and triiodothyronine as well as the storage of the inactive forms of thyroid hormone and iodine. Diseases associated include Thyroid Dyshormonogenesis 3 and Autoimmune Thyroid Disease 3.
SLA	133036728	133102602	+	+	+			+			+	+	+		Predicted to be involved in cell differentiation; innate immune response; and transmembrane receptor protein tyrosine kinase signaling pathway. Diseases associated include Swine Influenza and Cd3zeta Deficiency.
CCN4	133191039	133231690	+	+	+			+			+	+	+		Bember of a family of cysteine-rich, glycosylated signaling proteins that mediate diverse developmental processes. Diseases associated include Colorectal Cancer and Breast Cancer.
NDRG1	133237175	133297252	+	+	+			+			+	+	+		Involved in stress responses, hormone responses, cell growth, and differentiation. Diseases associated include Charcot-Marie-Tooth Disease, Type 4D and Neuropathy, Congenital Hypomyelinating, 1, Autosomal Recessive.
ST3GAL1	133454848	133571887	+	+	+			+			+	+	+		Type II membrane protein that catalyzes the transfer of sialic acid from CMP-sialic acid to galactose-containing substrates. Diseases associated include Puerperal Pulmonary Embolism and Breast Cancer.
ZFAT	134477788	134832339	+	+	+			+			+	+	+		Likely binds DNA and functions as a transcriptional regulator involved in apoptosis and cell survival. Diseases associated include Autoimmune Thyroid Disease 3 and Croup.
KHDRBS3	135457456	135656516	+	+	+			+			+	+	+		Enables RNA binding activity. Diseases associated include Hypophosphatasia, Adult and Localized Osteosarcoma.
FAM135B	138130023	138497730	+	+	+			+			+	+	+		Predicted to be involved in cellular lipid metabolic process. Diseases associated include Amelogenesis Imperfecta, Type Iiia.
COL22A1	138588235	138914041	+	+	+			+			+	+	+		Member of the collagen family which is thought to contribute to the stabilization of myotendinous junctions and strengthen skeletal muscle attachments during contractile activity. Diseases associated include Muscular Dystrophy and Pulmonary Systemic Sclerosis.
KCNK9	139600838	139703123	+	+	+			+			+	+	+	+	Functions as a pH-dependent potassium channel. Amplification and overexpression of this gene have been observed in several types of human carcinomas. Diseases associated with KCNK9 include Birk-Barel Syndrome and Intellectual Disability, Birk-Barel Type.
TRAPPC9	139727725	140458579	+	+	+			+			+	+	+	+	Likely plays a role in NF-kappa-B signaling. Mutations in this gene have been associated with autosomal-recessive cognitive disability. Alternatively spliced transcript variants have been described.Diseases associated with include Intellectual Developmental Disorder and Intellectual Disability-Obesity-Brain Malformations-Facial Dysmorphism Syndrome.
CHRAC1	140511322	140517154	+	+	+			+			+	+	+	+	Histone-fold protein that interacts with other histone-fold proteins to bind DNA in a sequence-independent manner. Diseases associated include Autosomal Recessive Intellectual Developmental Disorder.
AGO2	140520156	140642313	+	+	+			+			+	+	+	+	Member of the Argonaute family of proteins which play a role in RNA interference. Diseases associated include Lessel-Kreienkamp Syndrome and Non-Specific Syndromic Intellectual Disability.
PTK2	140657900	141002079	+	+	+			+			+	+	+	+	Cytoplasmic protein tyrosine kinase which is found concentrated in the focal adhesions that form between cells growing in the presence of extracellular matrix constituents. Diseases associated include Pancreatic Cancer and Colorectal Cancer.
DENND3	141128589	141195804	+	+	+			+			+	+	+	+	Enables guanyl-nucleotide exchange factor activity. Diseases associated include Hirschsprung Disease 1 and Sarcosinemia.
SLC45A4	141207174	141308288	+	+	+			+			+	+	+	+	Predicted to enable sucrose:proton symporter activity. Diseases associated include Hypopigmentation Of Eyelid and Sarcosinemia.
GPR20	141356470	141367286	+	+	+			+			+	+	+	+	Enables G protein-coupled receptor activity. Diseases associated include Retinitis Pigmentosa 11 and Polycystic Kidney Disease 2 With Or Without Polycystic Liver Disease.
PTP4A3	141392021	141432454	+	+	+			+			+	+	+	+	This gene encodes a member of the protein-tyrosine phosphatase family. Diseases associated include Colorectal Cancer.
C8orf90	141514671	141518729	+	+	+			+			+	+	+	+	Protein Coding gene
TSNARE1	142212080	142407029	+	+	+			+			+	+	+	+	Predicted to enable SNAP receptor activity and SNARE binding activity, also to be involved in intracellular protein transport; vesicle docking; and vesicle fusion. Diseases associated include Lodder-Merla Syndrome, Type 1, With Impaired Intellectual Development And Cardiac Arrhythmia and Deafness.
BAI1	142449649	142545007	Disrupted	Disrupted	+	+		+			+	+	+	+	Postulated to be a member of the secretin receptor family, an inhibitor of angiogenesis and a growth suppressor of glioblastomas. Diseases associated include Glioblastoma and Carey-Fineman-Ziter Syndrome 1.
ARC	142611049	142614479			+	+		+			+	+	+	+	Involved in cell migration; cytoskeleton organization; and regulation of cell morphogenesis. Diseases associated include Hepatocellular Carcinoma and Retrograde Amnesia.
JRK	142643682	142669967			+	+		+			+	+	+	+	Conserved protein that is similar to DNA-binding proteins, such as major centromere autoantigen B (CENPB). Diseases associated include Childhood Absence Epilepsy and Epilepsy, Myoclonic Juvenile.
PSCA	142670297	142682725			+	+		+			+	+	+	+	Glycosylphosphatidylinositol-anchored cell membrane glycoprotein.Diseases associated include Transitional Cell Carcinoma and Pancreatic Cancer.
LY6K	142700111	142705127			+	+		+			+	+	+	+	Predicted to be involved in binding activity of sperm to zona pellucida. Diseases associated include Lung Cancer.
THEM6	142727223	142736927			+	+		+			+	+	+	+	Predicted to be located in extracellular region.
SLURP1	142740949	142742406			+	+		+			+	+	+	+	The protein encoded by this gene is a member of the Ly6/uPAR family but lacks a GPI-anchoring signal sequence. Diseases associated include Mal De Meleda and Palmoplantar Keratoderma, Norrbotten Recessive Type.
LYPD2	142750150	142752532			+	+		+			+	+	+	+	Diseases associated include Mal De Meleda.
SLURP2	142764338	142769828			+	+		+			+	+	+	+	Member of the Ly6/uPAR (LU) superfamily of proteins containing the unique three-finger LU domain. Diseases associated include Mal De Meleda and Psoriasis.
LYNX1	142771197	142777872			+	+		+			+	+	+	+	GPI-anchored, cell membrane bound member of the Ly6/uPAR (LU) superfamily of proteins containing the unique three-finger LU domain. TDiseases associated include Mal De Meleda and Amblyopia.
LY6D	142784882	142786539			+	+		+			+	+	+	+	Predicted to be involved in lymphocyte differentiation. Diseases associated include Inflammatory Bowel Disease 27 and Squamous Cell Carcinoma, Head And Neck.
GML	142834801	142846851			+	+		+			+	+	+	+	Predicted to be involved in DNA damage response. Diseases associated include Peroneal Nerve Paralysis and Large Congenital Melanocytic Nevus.
CYP11B1	142872357	142879825			+	+		+			+	+	+	+	This gene encodes a member of the cytochrome P450 superfamily of enzymes. Diseases associated include Adrenal Hyperplasia, Congenital, Due To Steroid 11-Beta-Hydroxylase Deficiency and Hyperaldosteronism, Familial, Type I.
CYP11B2	142910559	142917843			+	+		+			+	+	+	+	This gene encodes a member of the cytochrome P450 superfamily of enzymes. Diseases associated include Corticosterone Methyloxidase Type Ii Deficiency and Corticosterone Methyloxidase Type I Deficiency.
LY6E	143018529	143022409			+	+		+			+	+	+	+	Belongs to the human Ly6 gene family and encodes a glycosylphosphatidyl-inositol (GPI)-anchored cell surface protein. Diseases associated include T-Cell Non-Hodgkin Lymphoma and Acute Promyelocytic Leukemia.
LY6S	143040839	143076471			+	+		+			+	+	+	+	Protein Coding gene.
LY6L	143080630	143083486			+	+		+			+	+	+	+	Predicted to be active in plasma membrane. Diseases associated include Mal De Meleda.
LY6H	143157916	143160654			+	+		+			+	+	+	+	Predicted to enable acetylcholine receptor binding activity and acetylcholine receptor inhibitor activity.
GPIHBP1	143213218	143217170			+	+		+			+	+	+	+	Capillary endothelial cell protein that facilitates the lipolytic processing of triglyceride-rich lipoproteins. Diseases associated include Hyperlipoproteinemia, Type Id and Hyperlipoproteinemia, Type I.
ZFP41	143246939	143262705			+	+		+			+	+	+	+	Enables sequence-specific double-stranded DNA binding activity.
GLI4	143267445	143276931			+	+		+			+	+	+	+	Predicted to enable DNA-binding transcription factor activity, RNA polymerase II-specific and RNA polymerase II cis-regulatory region sequence-specific DNA binding activity. Diseases associated include Parameningeal Embryonal Rhabdomyosarcoma and Heart Fibrosarcoma.
ZNF696	143291417	143299952			+	+		+			+	+	+	+	Predicted to enable DNA-binding transcription factor activity, RNA polymerase II-specific and RNA polymerase II transcription regulatory region sequence-specific DNA binding activity.
TOP1MT	143309324	143359977			+	+		+			+	+	+	+	Mitochondrial DNA topoisomerase that plays a role in the modification of DNA topology. Diseases associated include Spinocerebellar Ataxia, Autosomal Recessive, With Axonal Neuropathy 1 and Diffuse Scleroderma.
RHPN1	143364255	143384221			+	+		+			+	+	+	+	Predicted to be involved in signal transduction. Diseases associated with RHPN1 include Tracheal Calcification and Melanoma, Uveal.
MAFA	143428064	143430732			+	+		+			+	+	+	+	Transcription factor that binds RIPE3b, a conserved enhancer element that regulates pancreatic beta cell-specific expression of the insulin gene. Diseases associated with MAFA include Insulinomatosis And Diabetes Mellitus and Fibrosarcoma.
ZC3H3	143437659	143541447			+	+		+			+	+	+	+	Predicted to enable SMAD binding activity and is involved in regulation of mRNA polyadenylation.
GSDMD	143553387	143563062			+	+		+			+	+	+	+	Gasdermin D is a member of the gasdermin family. Diseases associated include Cinca Syndrome and Muckle-Wells Syndrome.
MROH6	143566192	143572772			+	+		+			+	+	+	+	Diseases associated include Glutaric Acidemia I and Congenital Myopathy 4A, Autosomal Dominant.
NAPRT	143572874	143578330			+	+		+			+	+	+	+	Convert nicotinic acid (niacin) to NA mononucleotide (NaMN). Diseases associated include Pellagra and Facial Dermatosis.
EEF1D	143579728	143597415			+	+		+			+	+	+	+	Subunit of the elongation factor-1 complex, which is responsible for the enzymatic delivery of aminoacyl tRNAs to the ribosome. Diseases associated include Autosomal Recessive Non-Syndromic Intellectual Disability and Autosomal Recessive Intellectual Developmental Disorder.
TIGD5	143597831	143603224			+	+		+			+	+	+	+	Belongs to the tigger subfamily of the pogo superfamily of DNA-mediated transposons in humans. Diseases associated include Somatization Disorder.
PYCR3	143603210	143609575			+	+		+			+	+	+	+	Belongs to the pyrroline-5-carboxylate reductase family of enzymes. Diseases associated include Leukodystrophy, Hypomyelinating, 10 and Cutis Laxa, Autosomal Recessive, Type Iib.
GFUS	143612618	143618048			+	+		+			+	+	+	+	Catalyze the two-step epimerase and the reductase reactions in GDP-D-mannose metabolism, converting GDP-4-keto-6-D-deoxymannose to GDP-L-fucose. Diseases associated with GFUS include Retinitis Pigmentosa 40.
ZNF623	143636019	143653730			+	+		+			+	+	+	+	Predicted to enable DNA-binding transcription factor activity, RNA polymerase II-specific and RNA polymerase II cis-regulatory region sequence-specific DNA binding activity. Diseases associated include Parameningeal Embryonal Rhabdomyosarcoma and Heart Fibrosarcoma.
ZNF707	143684479	143695385			+	+		+			+	+	+	+	Predicted to enable DNA-binding transcription factor activity and RNA polymerase II cis-regulatory region sequence-specific DNA binding activity. Diseases associated include Ovarian Clear Cell Adenocarcinoma.
CCDC166	143706694	143708109			+	+		+			+	+	+	+	Protein Coding gene
MAPK15	143716349	143722458			+	+		+			+	+	+	+	Involved in several processes, including dopamine uptake; positive regulation of DNA metabolic process; and regulation of organelle organization.
FAM83H	143723933	143733779			+	+		+			+	+	+	+	Plays an important role in the structural development and calcification of tooth enamel. Diseases associated include Amelogenesis Imperfecta, Type Iiia and Amelogenesis Imperfecta.
IQANK1	143734139	143790645			+	+		+			+	+	+	+	Predicted to be involved in regulation of barbed-end actin filament capping. Diseases associated include Lung Cancer and Colorectal Cancer.
SCRIB	143790925	143815773			+	+		+			+	+	+	+	Similar to the Drosophila scribble protein, involved in tumor suppression pathways. Diseases associated include Neural Tube Defects and Tick-Borne Encephalitis.
PUF60	143816344	143829315			+	+		+			+	+	+	+	Nucleic acid-binding protein that plays a role in a variety of nuclear processes, including pre-mRNA splicing and transcriptional regulation. Diseases associated include Verheij Syndrome and Xeroderma Pigmentosum, Complementation Group B.
NRBP2	143829776	143840973			+	+		+			+	+	+	+	Predicted to enable protein serine/threonine kinase activity.
PLEC	143915153	143976745			+	+		+	+		+	+	+	+	Member of an important family of structurally and in part functionally related proteins, termed plakins or cytolinkers, that are capable of interlinking different elements of the cytoskeleton. Diseases associated include Epidermolysis Bullosa Simplex 5A, Ogna Type and Muscular Dystrophy, Limb-Girdle.
EPPK1	143857324	143879194			+	+		+	Disrupted		+	+	+	+	Belongs to the plakin family of proteins, which play a role in the organization of cytoskeletal architecture. Diseases associated include Melanotic Medulloblastoma and Maxillary Cancer.
PARP10	143977158	144012764			+	+		+	Disrupted		+	+	+	+	Regulate gene transcription by altering chromatin organization by adding ADP-ribose to histones. Diseases associated include Diphtheria and Arthrogryposis, Renal Dysfunction, And Cholestasis 1.
GRINA	143990056	143993415			+	+		+			+	+	+	+	Predicted to enable transmembrane transporter binding activity and to act upstream of or within endoplasmic reticulum calcium ion homeostasis and negative regulation of endoplasmic reticulum stress-induced intrinsic apoptotic signaling pathway.
SPATC1	144010977	144047114			+	+		+			+	+	+	+	Predicted to enable gamma-tubulin binding activity.
OPLAH	144050322	144063961			+	+		+			+	+	+	+	Acts as a homodimer, using ATP hydrolysis to catalyze the conversion of 5-oxo-L-proline to L-glutamate. Diseases associated include 5-Oxoprolinase Deficiency and Glutathione Synthetase Deficiency.
EXOSC4	144064056	144080648			+	+		+			+	+	+	+	Enables mRNA 3'-UTR AU-rich region binding activity, involved in nucleic acid metabolic process and positive regulation of cell growth. Diseases associated include Heel Spur and Lipodystrophy, Familial Partial, Type 3.
GPAA1	144082634	144086216			+	+		+			+	+	+	+	Posttranslational glycosylphosphatidylinositol (GPI) anchor attachment serves as a general mechanism for linking proteins to the cell surface membrane. Diseases associated include Glycosylphosphatidylinositol Biosynthesis Defect 15 and Multiple Congenital Anomalies-Hypotonia-Seizures Syndrome 3.
CYC1	144095076	144097525			+	+		+			+	+	+	+	Plays an important role in the mitochondrial respiratory chain by transferring electrons from the Rieske iron-sulfur protein to cytochrome c. Diseases associated include Mitochondrial Complex Iii Deficiency, Nuclear Type 6 and Isolated Complex Iii Deficiency.
SHARPIN	144098637	144103773			+	+		+			+	+	+	+	Enables polyubiquitin modification-dependent protein binding activity. Diseases associated include Autoinflammation, Panniculitis, and Dermatosis Syndrome and Clear Cell Adenoma.
MAF1	144104461	144107611			+	+		+			+	+	+	+	Negative effector of RNA polymerase III (Pol III). It responds to changes in the cellular environment and represses pol III transcription. Diseases associated include Hypomyelinating Leukodystrophy.
WDR97	144107739	144118328			+	+		+			+	+	+	+	The function and protein-coding potential of this gene is unknown. Diseases associated include Retroperitoneum Carcinoma and Retroperitoneal Sarcoma.
HGH1	144137774	144140851			+	+		+			+	+	+	+	Diseases associated include Maturity-Onset Diabetes Of The Young, Type 3.
MROH1	144148016	144261926			+	+		+			+	+	+	+	Protein Coding gene.
BOP1	144262045	144291438			+	+		Disrupted			+	+	+	+	Involved in regulation of cell cycle; regulation of signal transduction by p53 class mediator; and ribosomal large subunit biogenesis. Diseases associated include Diamond-Blackfan Anemia.
SCX	144266453	144268481			+	+		+			+	+	+	+	Enables DNA-binding transcription activator activity, RNA polymerase II-specific and bHLH transcription factor binding activity. Diseases associated include Calcific Tendinitis and Anomalous Left Coronary Artery From The Pulmonary Artery.
HSF1	144291604	144314720			+	+					+	+	+	+	The product of this gene is a transcription factor that is rapidly induced after temperature stress and binds heat shock promoter elements (HSE). Diseases associated include Heat-Shock Rna 1 and Lung Cancer.
DGAT1	144314584	144326852			+	+					+	+	+	+	Multipass transmembrane protein that functions as a key metabolic enzyme that encoded protein catalyzes the conversion of diacylglycerol and fatty acyl CoA to triacylglycerol. Diseases associated include Diarrhea 7, Protein-Losing Enteropathy Type and Congenital Diarrhea 7 With Exudative Enteropathy.
SCRT1	144330565	144336482			+	+					+	+	+	+	May promote neural differention and may be involved in cancers with neuroendocrine features. Diseases associated include Pediculus Humanus Capitis Infestation and Partial Optic Atrophy.
TMEM249	144353228	144354931			+	+					+	+	+	+	Predicted to be integral component of membrane.
FBXL6	144355431	144358472			+	+					+	+	+	+	Member of a family of proteins that are characterized by an F-box motif.
SLC52A2	144358552	144361272			+	+					+	+	+	+	Membrane protein which belongs to the riboflavin transporter family. Diseases associated include Brown-Vialetto-Van Laere Syndrome 2 and Brown-Vialetto-Van Laere Syndrome 1.
ADCK5	144373088	144393242			+	+					+	+	+	+	Predicted to enable protein serine/threonine kinase activity, to be involved in protein phosphorylation and to be integral component of membrane.
CPSF1	144393231	144409335			+	+					+	+	+	+	Multisubunit complex that plays a central role in 3-prime processing of pre-mRNAs. Diseases associated include Myopia 27, Autosomal Dominant and Refractive Error.
SLC39A4	144412414	144416844			+	+					+	+	+	+	Member of the zinc/iron-regulated transporter-like protein (ZIP) family. Diseases associated include Acrodermatitis Enteropathica, Zinc-Deficiency Type and Acrodermatitis.
VPS28	144423617	144428548			+	+					+	+	+	+	Subunit of the ESCRT-I complex (endosomal complexes required for transport), which functions in the transport and sorting of proteins into subcellular vesicles. Diseases associated include Spastic Paraplegia 80, Autosomal Dominant and Frontotemporal Dementia And/Or Amyotrophic Lateral Sclerosis 7.
TONSL	144428775	144444440			+	+					+	+	+	+	Thought to be a negative regulator of NF-kappa-B mediated transcription. Diseases associated include Spondyloepimetaphyseal Dysplasia, Sponastrime Type and Spondyloepimetaphyseal Dysplasia.
ZFTRAF1	144449582	144462871			+	+					+	+	+	+	Predicted to enable zinc ion binding activity.Diseases associated include Neurodevelopmental Disorder With Hypotonia And Gross Motor And Speech Delay and Schizotypal Personality Disorder.
TMEM276	144463825	144467015			+	+					+	+	+	+	Protein Coding gene.
KIFC2	144466049	144474202			+	+					+	+	+	+	Predicted to enable microtubule binding activity and microtubule motor activity.
FOXH1	144473412	144475849			+	+					+	+	+	+	Human homolog of Xenopus forkhead activin signal transducer-1. Diseases associated include Midline Interhemispheric Variant Of Holoprosencephaly and Septopreoptic Holoprosencephaly.
PPP1R16A	144477982	144502121			+	+					+	+	+	+	Part of myosin light chain kinase and phosphatase (MLCP) complexes, that control the phosphorylation states of regulatory myosin light chains, which is crucial for muscle and intracellular movement. Diseases associated include Ovarian Clear Cell Adenocarcinoma.
GPT	144503068	144507172			+	+					+	+	+	+	Cytosolic alanine aminotransaminase 1 (ALT1); also known as glutamate-pyruvate transaminase 1. Diseases associated include Hepatitis and Liver Disease.
MFSD3	144509070	144511213			+	+					+	+	+	+	Predicted to enable solute:proton symporter activity.
RECQL4	144511288	144517833			+	+					+	+	+	+	DNA helicase that belongs to the RecQ helicase family. Diseases associated include Baller-Gerold Syndrome and Rapadilino Syndrome.
LRRC14	144517992	144525178			+	+					+	+	+	+	Leucine-rich repeat-containing protein. Diseases associated include Retroperitoneum Carcinoma and Plethora Of Newborn.
LRRC24	144522388	144527033			+	+					+	+	+	+	Predicted to act upstream of or within positive regulation of synapse assembly and to be integral component of membrane. Diseases associated include Retroperitoneum Carcinoma.
C8orf82	144525733	144529111			+	+					+	+	+	+	Protein Coding gene.
ARHGAP39	144529179	144700362			+	+					+	+	+	+	Predicted to enable GTPase activator activity, involved in postsynapse organization. Diseases associated include Distal Hereditary Motor Neuronopathy Type 1 and Autosomal Recessive Intellectual Developmental Disorder.
ZNF251	144720909	144755531			+	+					+	+	+	+	Predicted to enable DNA-binding transcription factor activity, RNA polymerase II-specific and RNA polymerase II cis-regulatory region sequence-specific DNA binding activity. Diseases associated include Respiratory System Benign Neoplasm.
ZNF34	144772224	144787317			+	+						+	+	+	Predicted to enable DNA-binding transcription factor activity, RNA polymerase II-specific and RNA polymerase II cis-regulatory region sequence-specific DNA binding activity.
RPL8	144789769	144792390			+	+						+	+	+	Ribosomal protein that is a component of the 60S subunit. Diseases associated include Diamond-Blackfan Anemia and Spermatogenic Failure 2.
ZNF517	144798913	144813513			+	+						+	+	+	Predicted to enable DNA-binding transcription factor activity, RNA polymerase II-specific and RNA polymerase II transcription regulatory region sequence-specific DNA binding activity.
ZNF7	144827560	144847508			+	+					Disrupted	+	+	+	Predicted to enable DNA-binding transcription factor activity, RNA polymerase II-specific and RNA polymerase II cis-regulatory region sequence-specific DNA binding activity. Diseases associated include Immunodeficiency 57 With Autoinflammation and Familial Behcet-Like Autoinflammatory Syndrome.
COMMD5	144837978	144853556			+	+					-	+	+	+	Predicted to be involved in proximal tubule morphogenesis.
ZNF250	144876955	144902177			+	+					-	+	+	+	Enables identical protein binding activity and sequence-specific double-stranded DNA binding activity.
ZNF16	144930358	144950880			+	+					-	+	+	+	Contains multiple tandem zinc finger motifs.
C8orf33	145052467	145056030			+						-	+	+		Protein Coding gene.
